# Supplementary material for: The Effects of Tea Polyphenols on the Emulsifying and Gelling Properties of Minced Lamb After Repeated Freeze–Thaw Cycles
Source: Foods. 2025 Jun 26;14(13):2259. doi: 10.3390/foods14132259 (PMC12248921; doi:10.3390/foods14132259)
Supplement: Supplementary file 1 [file foods-14-02259-s001.zip]

Archive with 1 entries (1 files):
- foods-3699115-supplementary.pdf
